# Supplementary material for: Characterization of the Aeration and Hydrodynamics in Vertical-Wheel™ Bioreactors
Source: Bioengineering (Basel). 2022 Aug 12;9(8):386. doi: 10.3390/bioengineering9080386 (PMC9405225; doi:10.3390/bioengineering9080386)
Supplement: Supplementary file 1 [file bioengineering-09-00386-s001.zip]

Archive with 1 entries (1 files):
- bioengineering-1827303-supplementary-author proof.pdf
